# Supplementary material for: Camellia neriifolia and Camellia ilicifolia (Theaceae) as separate species: evidence from morphology, anatomy, palynology, molecular systematics
Source: Bot Stud. 2024 Jul 23;65:23. doi: 10.1186/s40529-024-00430-2 (PMC11266325; doi:10.1186/s40529-024-00430-2)
Supplement: Supplementary file 1 — Supplementary material 1. [file 40529_2024_430_MOESM1_ESM.xlsx]

## Sheet: Sheet1
Table S1 Morphometric data on the flower, fruit, and leaf morphology of C. neriifolia and C. ilicifolia
		Leaf length (cm)	Petiole length (cm)	Leaf width (cm)	Leaf type（leaf shape index）	Leaf area（cm2）	Leaf shape index (length/width)	Leaf veins(group)	Leaf margin	Leaf opex	Leaf bases	Fruit diameter (mm)	Fruit peduncle length（mm）	Fruit length（mm）	Shell thickness (mm)	Seed length（cm）	Ovaries	Number of seeds	Number of calyces	Sepal length（cm）	Sepal width（cm）	Sepal shape index (length/width)	Sepal（sepal shape index）	Sepal opex	Flower colour	Flower stalk length(mm)	Number of petals	Petal length (cm)	Petal width (cm)	Styles length（cm）	Petal shape index (length/width)	Number of styles
C. ilicifolia	1	11.35	1.19	2.67	Lanceolate	21.2131	4.25094	7	Serrate	Acuminate	Cuneate	18.4	6.4	9.8	1.6	1.18	3	3	7	1.775	0.975	1.82051	Round	Round	White	0.04	11	1.942	1.3	2.52	1.49385	3
	2	12.06	0.81	3.31	Lanceolate	27.943	3.6435	8	Serrate	Acuminate	Cuneate	13.1	5.4	12.1	2.4	1.53	3	3	9	1.65	0.85	1.94118	Round	Round	White	0.05	10	1.99	1.325	2.57	1.50189	3
	3	13.19	0.94	3.42	Lanceolate	31.5769	3.85673	7	Heavy aliasing	Acuminate	Cuneate	13	6.1	14.4	1.3	0.95	3	3	7	1.875	0.975	1.92308	Round	Round	White	0.04	10	2.48	1.68	2.74	1.47619	3
	4	11.51	1.22	3.54	Lanceolate	28.5218	3.25141	8	Serrate	Acuminate	Cuneate	14.5	5.5	9.9	2.3	1.22	3	3	7	1.875	0.95	1.97368	Round	Round	White	0.06	9	2.39	1.53	2.48	1.56209	3
	5	11.16	1.26	2.88	Lanceolate	22.4986	3.875	8	Serrate	Acuminate	Auriculate	15.6	4.8	10.3	2.4	1.85	3	3	8	1.85	0.975	1.89744	Round	Round	White	0.05	11	2.45	1.65	2.53	1.48485	3
	6	11.37	1.14	2.87	Lanceolate	22.8423	3.96167	9	Heavy aliasing	Acuminate	Cuneate	17.5	3.2	12.2	2.1	1.88	3	3	7	1.725	1.025	1.68293	Round	Round	White	0.01	12	2.35	1.71	2.63	1.37427	3
	7	11.62	0.93	2.37	Lanceolate	19.2776	4.90295	7	Serrate	Acuminate	Cuneate	18.5	4.4	9.7	2.4	1.34	4	4	6	1.85	1.05	1.7619	Round	Round	White	0.04	10	1.96	1.55	2.51	1.26452	3
	8	12.89	0.94	3.08	Lanceolate	27.7908	4.18506	8	Heavy aliasing	Acuminate	Cuneate	17.6	5.6	12.1	2.2	1.95	4	4	7	1.825	0.95	1.92105	Round	Round	White	0.04	9	2.38	1.45	2.72	1.64138	3
	9	12.13	1.05	3.54	Lanceolate	30.0581	3.42655	8	Serrate	Acuminate	Cuneate	16.5	3.1	13.3	1.9	1.65	3	3	8	1.85	1.125	1.64444	Round	Round	White	0.02	10	2.27	1.35	2.64	1.68148	3
	10	11.72	0.92	2.68	Lanceolate	21.9867	4.37313	9	Heavy aliasing	Acuminate	Cuneate	14.5	4.4	11.5	1.6	2.13	3	3	9	1.8	1.025	1.7561	Round	Round	White	0.06	10	2.28	1.63	2.61	1.39877	3
	11	12.41	0.88	2.69	Lanceolate	23.368	4.61338	8	Serrate	Acuminate	Cuneate	14.2	4.6	12.6	1.1	0.98	3	3	6	1.86	0.95	1.95789	Round	Round	White	0.03	8	2.39	1.52	2.51	1.57237	3
	12	11.82	0.91	3.35	Lanceolate	27.7179	3.52836	8	Serrate	Acuminate	Cuneate	18.4	5.2	14.5	1.5	1.56	4	4	8	1.76	0.89	1.97753	Round	Round	White	0.04	9	2.36	1.62	2.64	1.45679	3
	13	11	1.05	3.74	Oval in shape	28.798	2.94118	7	Serrate	Acuminate	Cuneate	16.9	5.7	13.8	1.6	1.85	3	3	9	1.64	0.88	1.86364	Round	Round	White	0.03	9	2.47	1.44	2.7	1.71528	3
	14	12.35	0.86	3.49	Lanceolate	30.1711	3.53868	7	Serrate	Acute	Auriculate	17.3	5.6	14.6	1.5	1.68	3	3	8	1.856	0.94	1.97447	Round	Round	White	0.04	8	2.51	1.65	2.64	1.52121	3
	15	13.52	1.12	2.84	Lanceolate	26.8778	4.76056	8	Heavy aliasing	Acuminate	Cuneate	17.2	4.8	11.5	1.5	1.48	3	3	9	1.76	0.95	1.85263	Round	Round	White	0.01	9	2.34	1.8	2.51	1.3	3
	16	13.85	0.89	3.51	Lanceolate	34.0294	3.94587	9	Serrate	Acuminate	Cuneate	17.9	4.6	12.8	1.8	1.64	3	3	7	1.72	0.88	1.95455	Round	Round	White	0.04	8	2.24	1.75	2.64	1.28	3
	17	11.42	0.96	2.91	Lanceolate	23.2625	3.9244	7	Serrate	Acuminate	Cuneate	16.5	4.1	13.8	2.2	1.35	4	3	8	1.66	0.84	1.97619	Round	Round	White	0.05	9	2.58	1.77	2.61	1.45763	3
	18	13.64	0.83	3.45	Lanceolate	32.9406	3.95362	7	Serrate	Acuminate	Cuneate	14.7	3.8	13.6	2.1	1.49	3	3	7	1.64	0.96	1.70833	Round	Round	White	0.02	12	2.03	1.58	2.51	1.28481	3
	19	12.15	0.99	3.16	Lanceolate	26.8758	3.84494	8	Serrate	Acuminate	Cuneate	18.1	4.6	14.5	2.3	1.35	3	3	7	1.53	0.94	1.62766	Round	Round	White	0.03	10	1.98	1.68	2.53	1.17857	3
	20	11.85	0.96	3.24	Lanceolate	26.8758	3.65741	8	Serrate	Acuminate	Auriculate	17.4	3.9	14.8	1.8	1.54	3	3	9	1.76	0.95	1.85263	Round	Round	White	0.03	11	2.06	1.42	2.55	1.4507	3
	21	14	1.03	3.28	Lanceolate	32.144	4.26829	9	Serrate	Acuminate	Cuneate	18.1	4.5	15.4	1.7	1.48	3	3	7	1.46	1.02	1.43137	Round	Round	White	0.03	9	2.16	1.62	2.61	1.33333	3
	22	11.54	1.12	3.53	Lanceolate	28.5153	3.26912	8	Serrate	Acuminate	Cuneate	17.9	4.6	14.8	1.6	1.64	3	3	8	1.58	1.06	1.49057	Round	Round	White	0.04	11	1.99	1.38	2.66	1.44203	3
	23	11.54	1.18	3.15	Lanceolate	25.4457	3.66349	9	Serrate	Acuminate	Cuneate	17.6	5.2	12.5	1.8	1.75	3	3	8	1.53	1.05	1.45714	Round	Round	White	0.02	9	2.36	1.74	2.43	1.35632	3
	24	12.64	0.93	2.86	Lanceolate	25.3053	4.41958	8	Serrate	Acuminate	Cuneate	18.2	4.1	14.9	1.4	1.48	3	3	7	1.62	0.84	1.92857	Round	Round	White	0.02	8	2.08	1.48	2.61	1.40541	3
	25	11.75	1.12	2.97	Lanceolate	24.4282	3.95623	9	Serrate	Acuminate	Cuneate	14.5	4.6	12.6	1.5	0.98	3	3	8	1.54	0.96	1.60417	Round	Round	White	0.06	12	2.28	1.64	2.52	1.39024	3
	26	13.55	1.23	2.88	Lanceolate	27.3168	4.70486	8	Heavy aliasing	Acuminate	Cuneate	13.8	3.7	14.3	1.2	0.84	3	3	9	1.59	0.81	1.96296	Round	Round	White	0.03	12	2.56	1.53	2.71	1.6732	3
	27	13.41	1.08	3.03	Lanceolate	28.4426	4.42574	7	Serrate	Acuminate	Cuneate	15.5	4.6	13.5	1.7	1.43	3	3	7	1.66	0.91	1.82418	Round	Round	White	0.04	9	2.49	1.62	2.66	1.53704	3
	28	12.86	0.91	2.91	Lanceolate	26.1958	4.41924	8	Serrate	Acuminate	Cuneate	15.9	4.8	10.2	1.3	1.49	4	3	6	1.68	0.98	1.71429	Round	Round	White	0.02	10	2.648	1.49	2.43	1.77718	3
	29	12.44	0.86	2.94	Lanceolate	25.6015	4.23129	8	Serrate	Acuminate	Cuneate	14.8	3.9	12.7	1.2	1.38	3	3	6	1.56	0.89	1.75281	Round	Round	White	0.03	9	2.81	1.66	2.61	1.69277	3
	30	12.77	1.06	3.05	Lanceolate	27.264	4.18689	9	Serrate	Acuminate	Cuneate	16.4	4.7	11.9	1.6	1.74	4	3	6	1.63	0.97	1.68041	Round	Round	White	0.05	8	2.87	1.37	2.58	2.09489	3
C. neriifolia	1	10	0.81	2.84	Lanceolate	19.88	3.52113	7	Entire	Acuminate	Cuneate	14.6	2.2	15.6	1	1.24	3	5	6	1.53	0.62	2.46774	Oval	Apex	Faint yellow	0.12	7	1.525	0.825	1.16	1.84848	3
	2	8.62	1.22	2.55	Lanceolate	15.3867	3.38039	8	Entire	Acuminate	Cuneate	16.8	2.4	12.7	1.2	0.9	3	3	6	1.24	0.48	2.58333	Oval in shape	Apex	Faint yellow	0.15	6	1.25	1.025	1.01	1.21951	3
	3	8.92	1.11	2.76	Lanceolate	17.2334	3.23188	9	Entire	Acute	Cuneate	19.8	3.1	12.5	1.1	1.64	3	4	7	1.58	0.7125	2.21754	Oval	Apex	Faint yellow	0.18	6	1.775	1.025	1.16	1.73171	4
	4	9.61	0.83	2.73	Lanceolate	18.3647	3.52015	8	Entire	Acuminate	Cuneate	16.3	3.5	16.1	1.3	0.9	3	3	6	1.47	0.685	2.14599	Oval	Apex	Faint yellow	0.22	7	1.8	0.81	1.39	2.22222	3
	5	9.22	0.75	2.64	Lanceolate	17.0386	3.49242	9	Entire	Acuminate	Cuneate	15.5	2.7	16.3	2	1.04	3	3	7	1.72	0.6525	2.63602	Oval in shape	Apex	Faint yellow	0.21	7	1.825	1.05	1.48	1.7381	4
	6	9.26	1.3	2.9	Lanceolate	18.7978	3.1931	8	Entire	Acuminate	Cuneate	16.9	3.1	17.1	1.5	1.15	3	3	6	1.46	0.625	2.336	Oval	Apex	Faint yellow	0.41	7	1.875	1.125	1.5	1.66667	3
	7	9.62	0.74	2.61	Lanceolate	17.5757	3.68582	8	Entire	Acute	Cuneate	16.7	2.5	15.5	1.3	0.85	3	3	6	1.34	0.57	2.35088	Oval	Apex	Faint yellow	0.29	6	1.7	0.95	1.19	1.78947	3
	8	8.83	1.15	2.83	Lanceolate	17.4922	3.12014	8	Straight	Acuminate	Cuneate	17.5	1.9	17.6	1.1	0.88	3	3	6	1.48	0.625	2.368	Oval	Apex	Faint yellow	0.13	7	1.85	1.025	1.34	1.80488	3
	9	8.32	0.7	2.55	Lanceolate	14.8512	3.26275	9	Entire	Acuminate	Cuneate	16.4	2.6	18.8	1.1	0.83	4	4	5	1.48	0.56	2.64286	Oval in shape	Apex	Faint yellow	0.41	7	1.9	0.925	1.24	2.05405	3
	10	9.61	0.87	2.64	Lanceolate	17.7593	3.64015	7	Entire	Acuminate	Cuneate	14.5	2.5	17.6	1.8	0.68	3	3	6	1.38	0.61	2.2623	Oval	Apex	Faint yellow	0.51	7	1.975	0.9	1.14	2.19444	3
	11	8.52	0.86	2.63	Lanceolate	15.6853	3.23954	7	Entire	Acuminate	Cuneate	18.2	2.4	16.2	1.7	0.81	3	3	5	1.52	0.68	2.23529	Oval	Apex	Faint yellow	0.32	6	1.2	0.8	0.94	1.5	3
	12	8.95	0.95	2.86	Lanceolate	17.9179	3.12937	9	Entire	Acuminate	Cuneate	17.5	2.8	13.2	1.3	0.88	4	4	6	1.34	0.55	2.43636	Oval	Apex	Faint yellow	0.24	6	1.95	1.19	0.86	1.63866	4
	13	8.56	0.75	2.76	Lanceolate	16.5379	3.10145	8	Entire	Acuminate	Cuneate	14	3.4	13.8	1.3	0.94	3	3	7	1.21	0.54	2.24074	Oval	Apex	Faint yellow	0.23	6	2.19	1.2	1.46	1.825	4
	14	9.28	0.94	2.61	Lanceolate	16.9546	3.55556	9	Entire	Acuminate	Cuneate	18.4	1.8	18.2	1.4	0.68	3	3	6	1.26	0.44	2.86364	Oval in shape	Apex	Faint yellow	0.19	7	2.26	0.95	1.57	2.37895	3
	15	8.61	0.79	2.81	Lanceolate	16.9359	3.06406	8	Straight	Acuminate	Cuneate	16.7	3.2	14.2	1.8	1.28	3	3	5	1.37	0.57	2.40351	Oval	Apex	Faint yellow	0.24	7	1.86	0.86	1.03	2.16279	4
	16	9.96	0.95	2.88	Lanceolate	20.0794	3.45833	8	Entire	Acuminate	Cuneate	15.9	3.8	16.4	1.3	1.25	4	4	7	1.41	0.61	2.31148	Oval	Apex	Faint yellow	0.15	8	1.77	0.94	0.97	1.88298	3
	17	9.64	0.86	2.74	Lanceolate	18.4895	3.51825	7	Entire	Acute	Cuneate	14.8	2.5	13.9	1.2	1.54	4	4	7	1.64	0.75	2.18667	Oval	Apex	Faint yellow	0.18	6	1.84	0.92	1.27	2	4
	18	9.12	0.91	2.68	Lanceolate	17.1091	3.40299	8	Entire	Acuminate	Cuneate	16.8	2.4	14.6	1.4	1.34	3	3	7	1.28	0.46	2.78261	Oval in shape	Apex	Faint yellow	0.31	8	1.76	0.86	0.94	2.04651	3
	19	8.64	0.82	2.71	Lanceolate	16.3901	3.18819	7	Entire	Acuminate	Cuneate	19.7	2.8	15.7	1.2	1.38	3	3	5	1.38	0.64	2.15625	Oval	Apex	Faint yellow	0.34	6	1.86	0.88	0.99	2.11364	4
	20	8.55	1.15	2.68	Lanceolate	16.0398	3.1903	8	Entire	Acuminate	Cuneate	18.7	1.8	17.6	1.3	1.26	4	4	7	1.64	0.74	2.21622	Oval	Apex	Faint yellow	0.41	7	1.94	0.94	1.03	2.06383	3
	21	9.15	1.05	2.84	Lanceolate	18.1902	3.22183	7	Entire	Acuminate	Cuneate	18.9	1.6	16.2	1.2	0.91	3	3	6	1.57	0.57	2.75439	Oval in shape	Apex	Faint yellow	0.27	6	1.67	1.16	1.22	1.43966	3
	22	9.68	1.18	2.81	Lanceolate	19.0406	3.44484	8	Entire	Acuminate	Cuneate	17.4	3.1	13.8	1.8	1.42	3	3	6	1.29	0.48	2.6875	Oval in shape	Apex	Faint yellow	0.33	8	1.76	1.05	0.94	1.67619	4
	23	9.81	1.26	2.68	Lanceolate	18.4036	3.66045	9	Entire	Acuminate	Cuneate	16.7	2.5	15.9	1.2	0.84	4	4	7	1.68	0.81	2.07407	Oval	Apex	Faint yellow	0.24	6	1.64	1.17	0.81	1.40171	3
	24	8.99	0.76	2.76	Lanceolate	17.3687	3.25725	7	Entire	Acute	Cuneate	15.2	2.4	13.7	1.1	1.35	3	3	6	1.54	0.75	2.05333	Oval	Apex	Faint yellow	0.41	8	1.87	0.97	1.37	1.92784	4
	25	7.5	0.81	2.77	Lanceolate	14.5425	2.70758	8	Straight	Acuminate	Cuneate	14.7	2.6	16.3	1.3	1.16	4	4	7	1.45	0.71	2.04225	Oval	Apex	Faint yellow	0.27	6	1.89	1.15	0.99	1.64348	3
	26	9.01	1.27	2.68	Lanceolate	16.9028	3.36194	8	Entire	Acuminate	Cuneate	17.6	2.7	18.4	1.1	1.24	3	3	5	1.43	0.66	2.16667	Oval	Apex	Faint yellow	0.25	6	2.18	0.81	1.43	2.69136	4
	27	9.35	0.92	2.59	Lanceolate	16.9516	3.61004	9	Entire	Acuminate	Cuneate	19.2	3.3	14.5	1.6	0.96	4	4	7	1.53	0.71	2.15493	Oval	Apex	Faint yellow	0.34	8	2.24	0.94	1.38	2.38298	4
	28	9.18	0.86	2.76	Lanceolate	17.7358	3.32609	8	Entire	Acuminate	Cuneate	18.4	2.9	13.4	1.9	0.92	3	3	6	1.34	0.67	2	Oval	Apex	Faint yellow	0.42	7	2.16	0.84	1.47	2.57143	3
	29	9.48	1.29	2.63	Lanceolate	17.4527	3.60456	9	Entire	Acuminate	Cuneate	15.4	2.1	14.6	1.3	1.15	3	3	7	1.68	0.67	2.50746	Oval in shape	Apex	Faint yellow	0.54	7	1.46	1.06	0.92	1.37736	4
	30	8.51	1.17	2.79	Lanceolate	16.62	3.05018	7	Entire	Acuminate	Cuneate	16.6	2.4	13.4	1.4	0.82	4	4	5	1.61	0.75	2.14667	Oval	Apex	Faint yellow	0.24	8	1.67	1.09	1.18	1.53211	3
