# Supplementary material for: Camellia neriifolia and Camellia ilicifolia (Theaceae) as separate species: evidence from morphology, anatomy, palynology, molecular systematics
Source: Bot Stud. 2024 Jul 23;65:23. doi: 10.1186/s40529-024-00430-2 (PMC11266325; doi:10.1186/s40529-024-00430-2)
Supplement: Supplementary file 2 — Supplementary material 2. [file 40529_2024_430_MOESM2_ESM.xlsx]

## Sheet: Sheet1
Table S2 Leaf epidermal stomata appartus size in C. neriifolia and C. ilicifolia
	C. ilicifolia			C. neriifolia
Number	Length (μm)	Width (μm)	Aspect ratio	Length (μm)	Width (μm)	Aspect ratio
1	30.51	27.23	1.12046	22.74	22.04	1.03176
2	29.81	27.19	1.09636	21.51	21.42	1.0042
3	30.61	27.51	1.11269	23.78	22.87	1.03979
4	31.32	27.03	1.15871	21.14	21.01	1.00619
5	26	24	1.08333	18	19.01	0.94687
6	31.49	27	1.1663	22.4	22.05	1.01587
7	27.44	24.38	1.12551	18.38	19.07	0.963818
8	29.86	25.28	1.18117	23.26	22.21	1.04728
9	31.29	27.96	1.1191	21.76	21.35	1.0192
10	27.83	24.51	1.13545	22.44	21.86	1.02653
11	30.63	27.41	1.11748	21.13	21.24	0.994821
12	30.97	27.1	1.1428	21.16	21.77	0.97198
13	28.9	25.05	1.15369	19.89	19	1.04684
14	32.26	28.22	1.14316	24.98	22.94	1.08893
15	31.68	26.06	1.21566	21.85	21.15	1.0331
16	30.31	27.48	1.10298	21.05	21.3	0.988263
17	29.45	25.22	1.16772	22.47	22.48	0.999555
18	27.6	24.58	1.12286	20.05	20.06	0.999501
19	27.99	25.5	1.09765	21.34	21.76	0.980699
20	30.09	26.85	1.12067	25	23.35	1.07066
21	29.51	25.41	1.16135	24.35	24	1.01458
22	30.57	26.88	1.13728	22.45	22.68	0.989859
23	29.95	25.73	1.16401	24.62	23.35	1.05439
24	30.78	27.15	1.1337	24.36	22.85	1.06608
25	33.14	29.91	1.10799	21.38	21.35	1.00141
26	34.3	29.6	1.15878	20.64	20.35	1.01425
27	31.19	27.02	1.15433	20.94	20.15	1.03921
28	34.72	28.71	1.20933	23.85	22.41	1.06426
29	32.12	28.58	1.12386	19.62	19.24	1.01975
30	27.92	24.81	1.12535	20.33	21.35	0.952225
31	31.85	28.6	1.11364	23.11	22.34	1.03447
32	29.64	24.51	1.2093	21.95	21.64	1.01433
33	34.87	28.8	1.21076	20.15	19	1.06053
34	33.08	31	1.0671	20.65	20.06	1.02941
35	34.5	30.4	1.13487	23.61	23.48	1.00554
36	31.53	27.17	1.16047	23.54	22.15	1.06275
37	34.73	29.72	1.16857	22.65	21.74	1.04186
38	30.05	26.64	1.128	18.71	19.68	0.950711
39	34.29	30.37	1.12907	21.89	21.53	1.01672
40	32.81	28.33	1.15814	24.55	23.57	1.04158
41	30.24	27.43	1.10244	22.45	22.17	1.01263
42	33.04	29.45	1.1219	20.68	20.25	1.02123
43	34.9	30.73	1.1357	21.16	21.38	0.98971
44	31.57	26.15	1.20727	20.38	20.75	0.982169
45	28.31	24.73	1.14476	22.61	21.28	1.0625
46	33.52	28.58	1.17285	18.98	19.05	0.996325
47	30.34	26.83	1.13082	22.27	21.18	1.05146
48	31.77	29.01	1.09514	19.88	20.08	0.99004
49	32.53	29.34	1.10873	20.34	20.04	1.01497
50	31.99	28.55	1.12049	22.34	22.15	1.00858
51	28.69	24.63	1.16484	22.26	21.35	1.04262
52	29.16	25.61	1.13862	20.68	20.24	1.02174
53	32.15	26.87	1.1965	21.65	21.18	1.02219
54	31.43	27.35	1.14918	21.49	21.34	1.00703
55	32.93	26.35	1.24972	20.15	20.05	1.00499
56	33.18	28.41	1.1679	20.68	19.41	1.06543
57	31.11	26.03	1.19516	20.64	20.41	1.01127
58	32.61	28.23	1.15515	20.85	20.05	1.0399
59	33.86	28.15	1.20284	21.62	21.55	1.00325
60	31.87	26.79	1.18962	22.53	21.41	1.05231
61	34.64	30.62	1.13129	21.67	22.05	0.982766
62	33.86	28.56	1.18557	22.48	21.06	1.06743
63	30.81	26.55	1.16045	19.92	20.24	0.98419
64	32.18	28.74	1.11969	19.75	20.34	0.970993
65	33.15	28.91	1.14666	20.39	20.34	1.00246
66	31.46	27.58	1.14068	23.15	22.56	1.02615
67	28.8	24.8	1.16129	24.34	22.25	1.09393
68	31.9	27.14	1.17539	22.37	21.46	1.0424
69	30.91	26.69	1.15811	23.42	22.51	1.04043
70	34.7	30.06	1.15436	24.38	22.81	1.06883
71	32.84	29.35	1.11891	19.27	19.35	0.995866
72	32.67	28.75	1.13635	20.52	20.67	0.992743
73	31.3	26.27	1.19147	19.68	19.86	0.990937
74	34.21	30.25	1.13091	18.66	19.07	0.9785
75	33.04	29.51	1.11962	20.94	20.52	1.02047
76	34.11	29.17	1.16935	22.27	21.74	1.02438
77	30.73	27.38	1.12235	20.71	20.06	1.0324
78	33.41	28.68	1.16492	21.38	21.84	0.978938
79	32.12	28.86	1.11296	20.77	20.07	1.03488
80	31.1	26.43	1.17669	21.34	21.02	1.01522
81	35	30.11	1.1624	23.16	22.63	1.02342
82	31.07	26.77	1.16063	19.67	20.34	0.96706
83	31.18	28	1.11357	23.44	22.42	1.0455
84	32.97	29.43	1.12029	22.82	21.67	1.05307
85	28.88	25.84	1.11765	19.26	20.18	0.95441
86	26.59	24.01	1.10746	22.72	21.28	1.06767
87	28.36	25.33	1.11962	19.82	20.52	0.965887
88	29.57	26.88	1.10007	21.33	21.74	0.981141
89	30.24	26.88	1.125	22.56	21.38	1.05519
90	33.65	29.15	1.15437	23.15	22.51	1.02843
91	31.73	27.63	1.14839	20.49	20.82	0.98415
92	32.8	28.09	1.16768	21.67	21.81	0.993581
93	29.83	26.91	1.10851	20.38	21.09	0.966335
94	28.08	24.16	1.16225	22.88	23.3	0.981974
95	28.38	25.12	1.12978	19.76	20.08	0.984064
96	29.84	27.18	1.09787	18.65	19.12	0.975418
97	30.66	27.38	1.1198	22.56	22.28	1.01257
98	29.56	26.49	1.11589	24.26	22.84	1.06217
99	31.14	28.04	1.11056	23.65	22.67	1.04323
100	34.52	30.25	1.14116	24.38	22.75	1.07165
